# Supplementary material for: Forecasting suicide rates in India: An empirical exposition
Source: PLoS One. 2021 Jul 29;16(7):e0255342. doi: 10.1371/journal.pone.0255342 (PMC8321128; doi:10.1371/journal.pone.0255342)
Supplement: S1 Table — (XLSX) [file pone.0255342.s001.xlsx]

## Sheet: Sheet1
sl no	year	male_suicide	female_suicide	Transgender_suicide	total_suicide	suicide_rate
1	1967	22637	16192		38829	7.8
2	1968	24464	16224		40688	8
3	1969	25947	17686		43633	8.4
4	1970	28846	19582		48428	9.1
5	1971	26326	17349		43675	7.9
6	1972	26923	16678		43601	7.7
7	1973	25231	15576		40807	7.1
8	1974	27791	18217		46008	7.8
9	1975	26074	16816		42890	7.1
10	1976	24042	17373		41415	6.7
11	1977	23453	16265		39718	6.3
12	1978	24137	16070		40207	6.3
13	1979	22980	15237		38217	5.9
14	1980	24188	17475		41663	6.3
15	1981	23864	16381		40245	5.9
16	1982	26520	18212		44732	6.3
17	1983	27260	19319		46579	6.5
18	1984	29296	21275		50571	6.9
19	1985	30460	22351		52811	7
20	1986	31271	23086		54357	7.1
21	1987	34292	24276		58568	7.5
22	1988	37755	26515		64270	8.1
23	1989	40212	28532		68744	8.5
24	1990	43451	30460		73911	8.9
25	1991	46324	32126		78450	9.2
26	1992	47481	32668		80149	9.2
27	1993	49851	34393		84244	9.5
28	1994	52752	36443		89195	9.9
29	1995	52357	36821		89178	9.7
30	1996	51206	37035		88241	9.5
31	1997	56281	39548		95829	10
32	1998	61686	43027		104713	10.8
33	1999	65488	45099		110587	11.2
34	2000	66032	42561		108593	10.8
35	2001	66314	42192		108506	10.6
36	2002	69332	41085		110417	10.5
37	2003	70221	40630		110851	10.4
38	2004	72651	41046		113697	10.5
39	2005	72916	40998		113914	10.3
40	2006	75702	42410		118112	10.5
41	2007	79295	43342		122637	10.8
42	2008	80544	44473		125017	10.8
43	2009	81471	45680		127151	10.9
44	2010	87180	47419		134599	11.4
45	2011	87839	47746		135585	11.2
46	2012	88453	46992		135445	11.2
47	2013	90543	44256		134799	11
48	2014	89129	42521	16	131666	10.6
49	2015	91528	42088	7	133623	10.6
50	2016	88997	41997	14	131008	10.3
51	2017	89019	40852	16	129887	9.9
52	2018	92114	42391	11	134516	10.2

## Sheet: Sheet2
States	Average Decadal Suicidal Rate			Percentage change in Decadal Suicidal Growth Rate
	1989-1998	1999-2008	2009-2018	1st PR	2nd PR
Puducherry	63.18	52.99	40.07	-16.1285	-24.382
Andaman&Nicobar	39.82	34.9	31.61	-12.3556	-9.42693
Kerala	26.75	28.22	23.73	5.49533	-15.9107
D&N_Haveli	23.58	22.63	19.15	-4.02884	-15.3778
Goa	19.65	18.86	16.72	-4.02036	-11.3468
Tripura	19.2	23.46	20.23	22.1875	-13.7681
Karnataka	19.1	22.32	19.08	16.8586	-14.5161
West_Bengal	17.85	16.98	15.48	-4.87395	-8.83392
Tamil_Nadu	15.52	19.14	22.3	23.3247	16.5099
Maharashtra	12.34	14.61	14.21	18.3955	-2.73785
Sikkim	11.83	21.53	35.4	81.9949	64.4217
Daman&Diu	11.2	10.59	11.46	-5.44643	8.2153
Assam	10.53	9.97	9.41	-5.31814	-5.61685
Andhra_Pradesh	10.21	15.69	14.39	53.6729	-8.28553
Madhya_Pradesh	9.91	10.77	13.18	8.6781	22.377
Odisha	9.35	11.12	10.82	18.9305	-2.69784
Delhi	8.54	8.11	10.2	-5.03513	25.7707
Gujurat	8.17	9.59	11.4	17.3807	18.8738
Chandigarh	7.86	8.44	7.99	7.37913	-5.33175
Haryana	7.5	10.25	12.12	36.6667	18.2439
Arunachal_Pradesh	6.23	7.81	9.75	25.3612	24.8399
Rajasthan	5.25	6.53	6.21	24.381	-4.90046
Mizoram	4.29	5.4	8.86	25.8741	64.0741
Himachal_Pradesh	3.55	6.13	8.29	72.6761	35.2365
Meghalaya	3.42	2.83	6.94	-17.2515	145.23
Uttar_Pradesh	2.82	2.26	2.03	-19.8582	-10.177
Punjab	2.6	2.94	3.97	13.0769	35.034
Nagaland	2.12	1.43	1.27	-32.5472	-11.1888
Manipur	1.67	1.35	1.46	-19.1617	8.14815
Bihar	1.42	0.85	0.74	-40.1408	-12.9412
Jammu&Kashmir	0.74	1.72	2.51	132.432	45.9302
Lakshadweep	0.52	1.06	2.61	103.846	146.226
Uttarakhand		3.26	3.2	NA	-1.84049
Chhattisgarh		19.97	24.52	NA	22.7842
Jharkhand		2.18	3.71	NA	70.1835
Telangana			24.12	NA	NA
